# Supplementary material for: Shifts in bacterial community composition during symbiotic seed germination of a terrestrial orchid and effects on protocorm development
Source: Microbiol Spectr. 2024 Nov 14;12(12):e02185-24. doi: 10.1128/spectrum.02185-24 (PMC11619447; doi:10.1128/spectrum.02185-24)
Supplement: Table S2 — PERMANOVA and pairwise-Adonis results of bacteria. [file spectrum.02185-24-s0003.xlsx]

## Sheet: Bacteria
Table S2. PERMANOVA and pairwise-Adonis results of bacteria
	Df	SumOfSqs	R2	F	Pr(>F)		SIG
Stage	4	6.56908	0.309202	5.03552	0.001		***
Residual	45	14.6762	0.690798	NA	NA		NA
Total	49	21.2453	1	NA	NA		NA
pairs	Df	SumsOfSqs	R2	F.Model	p.value	p.adjusted	sig
Stage1 vs Stage2	1	1.8582	0.245669	5.86222	0.001	0.002	*
Stage1 vs Stage3	1	1.65472	0.202099	4.5592	0.001	0.002	*
Stage1 vs Stage4	1	1.2202	0.147338	3.11036	0.001	0.002	*
Stage1 vs Stage5	1	2.02513	0.262326	6.40102	0.001	0.002	*
Stage2 vs Stage3	1	2.09955	0.281475	7.05133	0.001	0.002	*
Stage2 vs Stage4	1	1.20061	0.169372	3.67036	0.001	0.002	*
Stage2 vs Stage5	1	1.78506	0.283055	7.10653	0.001	0.002	*
Stage3 vs Stage4	1	1.40003	0.172517	3.7527	0.001	0.002	*
Stage3 vs Stage5	1	1.9956	0.271722	6.71582	0.001	0.002	*
Stage4 vs Stage5	1	1.18361	0.167632	3.62506	0.002	0.002	*

## Sheet: Fungi
Table S2. PERMANOVA and pairwise-Adonis results of fungi
	Df	SumOfSqs	R2	F	Pr(>F)		SIG
Stage	4	3.10741	0.517891	12.085	0.001	***	***
Residual	45	2.89271	0.482109	NA	NA	NA	NA
Total	49	6.00011	1	NA	NA	NA	NA
pairs	Df	SumsOfSqs	R2	F.Model	p.value	p.adjusted	sig
Stage1 vs Stage2	1	1.20936	13.1675	0.422475	0.002	0.01	*
Stage1 vs Stage3	1	1.68987	18.4347	0.505966	0.001	0.007	*
Stage1 vs Stage4	1	0.629303	6.74814	0.272673	0.002	0.01	*
Stage1 vs Stage5	1	1.86498	20.9291	0.537621	0.001	0.007	*
Stage2 vs Stage3	1	0.102844	2.20074	0.108943	0.102	0.109
Stage2 vs Stage4	1	0.390528	8.08221	0.309874	0.003	0.012	.
Stage2 vs Stage5	1	0.215038	4.86812	0.212878	0.023	0.069
Stage3 vs Stage4	1	0.702833	14.599	0.447836	0.001	0.007	*
Stage3 vs Stage5	1	0.0859239	1.953	0.09788	0.109	0.109
Stage4 vs Stage5	1	0.877832	19.2576	0.516877	0.001	0.007	*
