# Supplementary material for: Shifts in bacterial community composition during symbiotic seed germination of a terrestrial orchid and effects on protocorm development
Source: Microbiol Spectr. 2024 Nov 14;12(12):e02185-24. doi: 10.1128/spectrum.02185-24 (PMC11619447; doi:10.1128/spectrum.02185-24)
Supplement: Table S4 — The bacterial and fungal indicator ASVs in five protocorm stages (indicator value > 0.5, P < 0.05). [file spectrum.02185-24-s0005.xlsx]

## Sheet: Table S4
Table S4. The bacterial and fungal indicator ASVs in five protocorm stages (indicator value > 0.5, P < 0.05)
	Bacteria			Fungi
Stage	Indicator ASV	Closest identity	P value	Indicator ASV	Closest identity	P value
Stage1	ASV4	Dubosiella sp.	0.001 ***	ASV494	Olpidium sp.	0.001 ***
	ASV44	Undibacterium sp.	0.001 ***	ASV207	Scolecobasidium sp.	0.022 *
	ASV26	Firmicutes	0.001 ***	ASV193	Unclassified	0.030 *
	ASV3	Muribaculaceae	0.003 **	ASV254	Zopfiella sp.	0.006 **
	ASV266	Bacteroidales	0.001 ***	ASV281	Scolecobasidium sp.	0.019 *
	ASV8	Desulfovibrio sp.	0.001 ***	ASV241	Sarocladium sp.	0.045 *
	ASV256	Lactobacillus sp.	0.001 ***	ASV153	Talaromyces sp.	0.043 *
	ASV252	Muribaculaceae	0.002 **	ASV345	Fusicolla sp.	0.010 **
	ASV278	Undibacterium sp.	0.002 **	ASV143	Erysiphe sp.	0.030 *
	ASV251	Muribaculaceae	0.003 **	ASV172	Olpidium sp.	0.025 *
	ASV265	Microbacterium sp.	0.002 **	ASV290	Entoloma sp.	0.033 *
	ASV281	Oscillospiraceae	0.004 **	ASV336	Zygosaccharomyces sp.	0.038 *
	ASV292	Lachnospiraceae NK4A136 group sp.	0.004 **	ASV476	Beauveria sp.	0.038 *
	ASV24	Muribaculaceae	0.004 **	ASV233	Westerdykella sp.	0.033 *
	ASV260	Lachnospiraceae NK4A136 group sp.	0.005 **	ASV337	Myrmecridium sp.	0.033 *
	ASV327	Lachnospiraceae NK4A136 group sp.	0.005 **	ASV292	Mortierella sp.	0.036 *
	ASV363	Pseudomonas sp.	0.010 **
	ASV699	Muribaculaceae	0.008 **
	ASV725	Candidatus Berkiella sp.	0.005 **
	ASV694	Bacteroidales	0.003 **
	ASV701	Muribaculaceae	0.017 *
	ASV279	RF39	0.018 *
	ASV113	Odoribacter sp.	0.017 *
	ASV376	Novosphingobium sp.	0.019 *
	ASV696	Lactobacillus sp.	0.031 *
	ASV368	Clostridia UCG 014	0.031 *
	ASV75	Caulobacteraceae	0.030 *
	ASV132	rumen	0.025 *
	ASV155	Pelomonas sp.	0.035 *
	ASV261	Desulfovibrio sp.	0.035 *
	ASV270	Lachnospiraceae NK4A136 group sp.	0.031 *
	ASV290	Escherichia Shigella sp.	0.032 *
	ASV301	Firmicutes	0.042 *
	ASV356	Firmicutes	0.041 *
	ASV648	Ruminococcaceae	0.041 *
	ASV677	Sphingomonas sp.	0.032 *
	ASV704	Clostridia UCG 014	0.033 *
	ASV724	Lachnospiraceae UCG 006 sp.	0.028 *
	ASV816	Fimbriiglobus sp.	0.034 *
	ASV1111	Erysipelatoclostridium sp.	0.032 *
	ASV1333	[Eubacterium] siraeum group sp.	0.033 *
	ASV1517	Lachnospiraceae NK4A136 group sp.	0.035 *
	ASV2011	Edaphobacter sp.	0.032 *
	ASV698	Muribaculaceae	0.027 *
	ASV23	Bacteroidales	0.029 *
	ASV25	Prevotellaceae UCG 001 sp.	0.034 *
	ASV27	Blautia sp.	0.038 *
Stage2	ASV3417	Variovorax sp.	0.001 ***	ASV1571	Phaeotremella sp.	0.001 ***
	ASV3413	Pseudomonas sp.	0.001 ***	ASV1550	Herpotrichiellaceae	0.001 ***
	ASV3426	Collimonas sp.	0.001 ***	ASV1773	Xylodon sp.	0.007 **
	ASV3277	Pseudomonas sp.	0.012 *	ASV1517	Naganishia sp.	0.040 *
	ASV3425	Mucilaginibacter sp.	0.038 *	ASV1755	Helotiales	0.027 *
	ASV3740	Pseudomonas sp.	0.049 *	ASV1772	Helotiales	0.027 *
	ASV4368	Rhizobacter sp.	0.040 *	ASV1765	Monacrosporium sp.	0.027 *
	ASV5251	Taibaiella sp.	0.036 *	ASV1562	Naganishia sp.	0.030 *
Stage3	ASV6767	Pseudomonas sp.	0.001 ***	ASV1595	Holtermanniella sp.	0.001 ***
	ASV262	Pseudomonas sp.	0.006 **	ASV461	Tausonia sp.	0.009 **
	ASV6962	Pseudomonas sp.	0.002 **	ASV640	Mucor sp.	0.002 **
	ASV6769	Pseudomonas sp.	0.006 **	ASV704	Crocicreas sp.	0.005 **
	ASV6965	Mucilaginibacter sp.	0.006 **	ASV2311	Naganishia sp.	0.004 **
	ASV6975	Janthinobacterium sp.	0.005 **	ASV1286	Sordariomycetes	0.010 **
	ASV7019	Serratia sp.	0.003 **	ASV2325	Crocicreas sp.	0.004 **
	ASV7818	Pseudomonas sp.	0.006 **	ASV2330	Unclassified	0.004 **
	ASV2696	Flavobacterium sp.	0.005 **	ASV2358	Basidiomycota	0.006 **
	ASV1742	Pseudomonas sp.	0.014 *	ASV2357	Mucor sp.	0.007 **
	ASV6981	Pseudomonas sp.	0.006 **	ASV1414	Mucor sp.	0.013 *
	ASV6967	Pseudomonas sp.	0.028 *	ASV2327	Helotiales	0.032 *
	ASV6968	Pseudomonas sp.	0.028 *
	ASV6971	Flavobacterium sp.	0.028 *
	ASV6973	Flavobacterium sp.	0.033 *
	ASV6977	Duganella sp.	0.029 *
	ASV6992	Mucilaginibacter sp.	0.028 *
	ASV7000	Allorhizobium Neorhizobium Pararhizobium Rhizobium sp.	0.028 *
	ASV7007	Flavobacterium sp.	0.028 *
	ASV1808	MM1 sp.	0.050 *
Stage4	ASV9	Pseudomonas sp.	0.01 **
Stage5	ASV1093	Pseudomonas sp.	0.001 ***	ASV2720	Gibberella sp.	0.001 ***
	ASV6284	Pseudomonas sp.	0.001 ***	ASV1849	Subplenodomus sp.	0.001 ***
	ASV5250	Pseudomonas sp.	0.001 ***	ASV1252	Unclassified	0.001 ***
	ASV3448	Allorhizobium Neorhizobium Pararhizobium Rhizobium sp.	0.004 **	ASV3474	Phialocephala sp.	0.001 ***
	ASV6983	Pseudomonas sp.	0.001 ***	ASV2333	Ilyonectria sp.	0.001 ***
	ASV4367	Allorhizobium Neorhizobium Pararhizobium Rhizobium sp.	0.004 **	ASV2119	Ascomycota	0.001 ***
	ASV7024	Mucilaginibacter sp.	0.005 **	ASV3996	Dothideomycetes	0.006 **
	ASV7308	Rhizobacter sp.	0.009 **	ASV4112	Ramophialophora sp.	0.007 **
	ASV1068	Pseudomonas sp.	0.009 **	ASV4294	Pleosporales	0.006 **
	ASV9001	Pseudomonas sp.	0.003 **	ASV4302	Unclassified	0.008 **
	ASV5071	Luteibacter sp.	0.020 *	ASV4307	Ophiocordycipitaceae	0.005 **
	ASV7212	Dokdonella sp.	0.012 *	ASV3856	Ascomycota	0.011 *
	ASV6289	Leifsonia sp.	0.046 *	ASV2713	Helotiales	0.006 **
	ASV12568	Pseudomonas sp.	0.030 *	ASV4109	Basidiomycota	0.029 *
	ASV9563	Allorhizobium Neorhizobium Pararhizobium Rhizobium sp.	0.037 *	ASV4119	Basidiomycota	0.033 *
	ASV9005	Pseudomonas sp.	0.030 *	ASV4185	Herpotrichiellaceae	0.043 *
	ASV10311	Herbaspirillum sp.	0.030 *	ASV2021	Helotiales	0.029 *
				ASV1570	Rozellomycota	0.031 *
