# Supplementary material for: Shifts in bacterial community composition during symbiotic seed germination of a terrestrial orchid and effects on protocorm development
Source: Microbiol Spectr. 2024 Nov 14;12(12):e02185-24. doi: 10.1128/spectrum.02185-24 (PMC11619447; doi:10.1128/spectrum.02185-24)
Supplement: Table S5 — Overview of the main topological characteristics of the co-occurrence network at each developmental stage. [file spectrum.02185-24-s0006.xlsx]

## Sheet: Table S5
Table S5. Overview of the main topological characteristics of the co-occurrence network at each developmental stage
	Node	Edge	Average degree	Modularity	Average clustering coefficient	Average path length
All stages	83	627	15.108	0.403	0.694	2.892
Stage 1	88	1424	32.364	0.342	0.821	1.818
Stage 2	71	342	9.634	0.393	0.547	2.826
Stage 3	43	110	5.116	0.714	0.518	3.033
Stage 4	54	292	10.815	0.285	0.559	2.358
Stage 5	69	247	7.159	0.941	0.512	2.788
