# Supplementary material for: Shifts in bacterial community composition during symbiotic seed germination of a terrestrial orchid and effects on protocorm development
Source: Microbiol Spectr. 2024 Nov 14;12(12):e02185-24. doi: 10.1128/spectrum.02185-24 (PMC11619447; doi:10.1128/spectrum.02185-24)
Supplement: Table S6 — The PICRUSt2-annotated nutrient metabolism pathways that exhibit significant differences across five stages. [file spectrum.02185-24-s0007.xlsx]

## Sheet: Table S6
Table S6. The PICRUSt2-annotated nutrient metabolism pathways that exhibit significant differences across five stages
Class 2 pathway	Class 3 pathway	Stage1	Stage2	Stage3	Stage4	Stage5
Amino acid metabolism	Alanine aspartate and glutamate metabolism	0.0085±0.00077a	0.0074±0.00015b	0.0074±0.00071b	0.0074±0.0004b	0.0073±0.00019b
	Arginine and proline metabolism	0.0048±0.00127c	0.0091±0.0007a	0.0075±0.00162b	0.0081±0.00132b	0.0085±0.00053ab
	Arginine biosynthesis	0.0048±0.00068b	0.006±0.0002a	0.006±0.00056a	0.0061±0.0005a	0.0061±0.00042a
	Cysteine and methionine metabolism	0.0088±0.00055a	0.0079±0.00009ab	0.0079±0.00051ab	0.0078±0.00034b	0.0076±0.00017b
	Glycine serine and threonine metabolism	0.0081±0.00073b	0.0102±0.00031a	0.0095±0.00114a	0.0099±0.00104a	0.0102±0.00043a
	Histidine metabolism	0.0037±0.00065b	0.0046±0.00007a	0.0047±0.0004a	0.0047±0.0001a	0.0047±0.00008a
	Lysine biosynthesis	0.0054±0.00051a	0.0042±0.0002b	0.0043±0.00045b	0.0044±0.00045b	0.0041±0.00007b
	Lysine degradation	0.0022±0.00081c	0.005±0.00067a	0.0038±0.0011b	0.0041±0.00096ab	0.0043±0.00038ab
	Phenylalanine metabolism	0.0028±0.00093c	0.0062±0.00068a	0.0052±0.00146b	0.0053±0.00128ab	0.006±0.00024ab
	Phenylalanine tyrosine and tryptophan biosynthesis	0.0067±0.00067a	0.0058±0.00016b	0.0064±0.00038ab	0.0064±0.00065ab	0.0064±0.00041ab
	Tryptophan metabolism	0.0023±0.00115b	0.006±0.00064a	0.0052±0.00175a	0.0054±0.00151a	0.0061±0.00029a
	Tyrosine metabolism	0.0024±0.0004b	0.0042±0.00042a	0.0038±0.00097a	0.0039±0.00101a	0.0047±0.00016a
	Valine leucine and isoleucine degradation	0.0042±0.00161c	0.009±0.00071a	0.0077±0.00222b	0.0079±0.00212b	0.0085±0.0003ab
Metabolism of other amino acids	Glutathione metabolism	0.0032±0.00089b	0.0049±0.00017a	0.0046±0.00086a	0.0048±0.00115a	0.005±0.00012a
	beta Alanine metabolism	0.002±0.00081b	0.0044±0.00041a	0.0038±0.00124a	0.004±0.00102a	0.0044±0.00023a
Carbohydrate metabolism	Amino sugar and nucleotide sugar metabolism	0.0111±0.00179a	0.0071±0.00034b	0.0074±0.00231b	0.0071±0.00146b	0.0068±0.00031b
	Butanoate metabolism	0.0064±0.00088b	0.0086±0.00074a	0.0071±0.00091b	0.0077±0.00074ab	0.0077±0.00048ab
	Fructose and mannose metabolism	0.0063±0.00168a	0.0035±0.00036b	0.0043±0.00123b	0.0038±0.00043b	0.0038±0.00012b
	Galactose metabolism	0.006±0.00165a	0.0024±0.00036b	0.003±0.00152b	0.0024±0.00085b	0.0023±0.00046b
	Glycolysis / Gluconeogenesis	0.0103±0.00101a	0.0075±0.00041b	0.0078±0.00143b	0.0075±0.00047b	0.0072±0.0001b
	Glyoxylate and dicarboxylate metabolism	0.0082±0.00139c	0.0116±0.00055a	0.0101±0.00132bc	0.0108±0.00122ab	0.0106±0.00035b
	Inositol phosphate metabolism	0.0015±0.0002b	0.002±0.00017ab	0.002±0.00042ab	0.0019±0.00054ab	0.0025±0.00006a
	Pentose phosphate pathway	0.0072±0.0005a	0.0057±0.00033b	0.0065±0.00077ab	0.006±0.00055b	0.0062±0.00026ab
	Propanoate metabolism	0.0065±0.00083b	0.0082±0.0003a	0.0076±0.00113a	0.0078±0.00115a	0.0082±0.00034a
	Pyruvate metabolism	0.0107±0.00068a	0.0095±0.00009b	0.0093±0.00055b	0.0097±0.00013ab	0.0096±0.00035b
	Starch and sucrose metabolism	0.0074±0.00109a	0.0046±0.00018b	0.005±0.00129b	0.0044±0.00034b	0.0045±0.00055b
Glycan biosynthesis and metabolism	Other glycan degradation	0.0015±0.00065a	0.0003±0.00013b	0.0005±0.00059b	0.0003±0.00072b	0.0002±0.00024b
	Peptidoglycan biosynthesis	0.0063±0.00097a	0.0041±0.00023b	0.0046±0.00113b	0.0045±0.00082b	0.0042±0.00005b
Lipid metabolism	Biosynthesis of unsaturated fatty acids	0.0016±0.00035b	0.0026±0.00013a	0.0024±0.00042ab	0.0024±0.00043ab	0.0027±0.00016a
	Fatty acid degradation	0.0031±0.00091b	0.006±0.0005a	0.0054±0.00157a	0.0054±0.00155a	0.0062±0.0002a
	Sphingolipid metabolism	0.0014±0.00054a	0.0007±0.00013ab	0.0006±0.00045ab	0.0005±0.00035ab	0.0004±0.00023b
